# Supplementary material for: Proteomics Disclose the Potential of Gingival Crevicular Fluid (GCF) as a Source of Biomarkers for Severe Periodontitis
Source: Materials (Basel). 2022 Mar 15;15(6):2161. doi: 10.3390/ma15062161 (PMC8950923; doi:10.3390/ma15062161)
Supplement: Supplementary file 1 [file materials-15-02161-s001.zip]

Archive with 1 entries (1 files):
- materials-1557849-supplementary.pdf
